# Supplementary material for: Geographical Differentiation of the Daurian Ground Squirrel (Spermophilus dauricus) Population Based on Morphological Traits
Source: Animals (Basel). 2025 Nov 25;15(23):3403. doi: 10.3390/ani15233403 (PMC12691073; doi:10.3390/ani15233403)
Supplement: Supplementary file 1 [file animals-15-03403-s001.zip]

Archive with 1 entries (1 files):
- animals-3985797-supplementary.pdf
